# Supplementary material for: Biofilm-associated proteins: news from Acinetobacter
Source: BMC Genomics. 2015 Nov 14;16:933. doi: 10.1186/s12864-015-2136-6 (PMC4647330; doi:10.1186/s12864-015-2136-6)
Supplement: Additional file 1: — A. baumannii strains analyzed. (XLS 84 kb) [file 12864_2015_2136_MOESM1_ESM.xls]

## Sheet: analyzed
genome status	strain name	Genbank accession number	Pasteur-ST
complete	AYE	NC_010410.1	1
complete	AB0057	NC_011586.1	1
complete	AB307-0294	NC_011595.1	1
complete	AC12	CP007549	2
complete	AC30	CP007577	2
complete	AC29	GB: CP007535	2
complete	ACICU	NC_010611.1	2
complete	1656-2	NC_017162.1	2
complete	TCDC-AB0715	NC_017387.1	2
complete	MDR-TJ	NC_017847.1	2
complete	TYTH-1	NC_018706.1	2
complete	BJAB07104	NC_021726.1	2
complete	BJAB0868	NC_021729.1	2
complete	ZW85-1	NC_023028.1	2
complete	NCGM237	NZ_AP013357.1	2
complete	LAC-4	GB: CP007712	10
complete	SDF	NC_010400.1	17
complete	BJAB0715	NC_021733.1	23
complete	AB030	GB: CP009257	79
complete	AbH12O-A2	GB: CP009534	79
complete	MDR-ZJ06	NC_017171.1	90
complete	PKAB07	CP006963	195
complete	D1279779	NC_020547.1	267
complete	ATCC17978	NC_009085.1	437
complete	AB031	GB: CP009256	638
draft	AB056	ADGZ00000000.1	1
draft	AB059	ADHB00000000.1	1
draft	CanadaBC-5	AFDN00000000.1	1
draft	AB5075	AHAH00000000.1	1
draft	IS-235	AMEI00000000.1	1
draft	IS-251	AMEJ00000000.1	1
draft	IS-58	AMGH00000000.1	1
draft	AB_908-13	AMHW00000000.1	1
draft	AB_909-02-7	AMHZ00000000.1	1
draft	TG19582	AMIV00000000.1	1
draft	CanadaBC1	AMSZ00000000.1	1
draft	ABNIH6	APAX00000000.1	1
draft	ABNIH7	APAY00000000.1	1
draft	ABNIH10	APAZ00000000.1	1
draft	ABNIH11	APBA00000000.1	1
draft	ABNIH19	APBH00000000.1	1
draft	NIPH527	APQW00000000.1	1
draft	NIPH290	APRD00000000.1	1
draft	TG20277	ASFH00000000.1	1
draft	TG22112	ASFK00000000.1	1
draft	TG22148	ASFN00000000.1	1
draft	TG22190	ASFP00000000.1	1
draft	TG22194	ASFR00000000.1	1
draft	TG22196	ASFS00000000.1	1
draft	TG22214	ASFX00000000.1	1
draft	1605	AUWL00000000.1	1
draft	MRSN57	JABT00000000.1	1
draft	MRSN58	JABU00000000.1	1
draft	1428368	JFXM00000000.2	2
draft	6014059	ACYS00000000.2	2
draft	1457504	JFEG00000000.2	2
draft	AB210	AEOX00000000.1	2
draft	3990	AEOY00000000.1	2
draft	UMB001	AEPK00000000.1	2
draft	WM99C	AERY00000000.1	2
draft	OIFC189	AFDM00000000.1	2
draft	Naval-17	AFDO00000000.1	2
draft	ABNIH1	AFSZ00000000.1	2
draft	ABNIH2	AFTA00000000.1	2
draft	ABNIH4	AFTC00000000.1	2
draft	AB5711	AHAJ00000000.1	2
draft	W6976	AIEG00000000.1	2
draft	W7282	AIEH00000000.1	2
draft	Ab11111	AKAQ00000000.1	2
draft	Ab44444	AKAT00000000.1	2
draft	53264	ALPW00000000.1	2
draft	OIFC180	AMDQ00000000.1	2
draft	OIFC338	AMFX00000000.1	2
draft	Naval-78	AMFZ00000000.1	2
draft	ZWS1122	AMGR00000000.1	2
draft	ZWS1219	AMGS00000000.1	2
draft	AB_1582-8	AMHB00000000.1	2
draft	AB_1595-8	AMHE00000000.1	2
draft	AB_2008-15-34-7	AMHK00000000.1	2
draft	AB_2008-23-07-01-7	AMHR00000000.1	2
draft	AB_2009-04-02-7	AMHT00000000.1	2
draft	AB_515-8	AMHU00000000.1	2
draft	AB_908-12	AMHV00000000.1	2
draft	AB_908-14-7	AMHX00000000.1	2
draft	AB_909-05	AMIA00000000.1	2
draft	AB_909-14-7	AMIB00000000.1	2
draft	AB_TG2022	AMIF00000000.1	2
draft	AB_TG2023	AMIG00000000.1	2
draft	AB_TG2026	AMIH00000000.1	2
draft	AB_TG2631	AMIM00000000.1	2
draft	AB_TG27323	AMIN00000000.1	2
draft	AB_TG27327	AMIO00000000.1	2
draft	AB_TG27331	AMIP00000000.1	2
draft	AB_TG27335	AMIQ00000000.1	2
draft	AB_TG5064	AMIU00000000.1	2
draft	AB_1766_8	AMJO00000000.1	2
draft	Naval-2	AMSX00000000.1	2
draft	Naval-113	AMZU00000000.1	2
draft	AB1H8	ANNC00000000.1	2
draft	ABNIH26	AOGD00000000.1	2
draft	48055	AOSP00000000.1	2
draft	ABNIH5	APAW00000000.1	2
draft	ABNIH13	APBB00000000.1	2
draft	ABNIH14	APBC00000000.1	2
draft	ABNIH15	APBD00000000.1	2
draft	ABNIH16	APBE00000000.1	2
draft	ABNIH17	APBF00000000.1	2
draft	ABNIH18	APBG00000000.1	2
draft	ABNIH20	APBI00000000.1	2
draft	ABNIH22	APBJ00000000.1	2
draft	ABNIH23	APBK00000000.1	2
draft	ABNIH24	APBL00000000.1	2
draft	ABNIH25	APBM00000000.1	2
draft	NIPH24	APOF00000000.1	2
draft	NIPH2061	APOW00000000.1	2
draft	NIPH528	APRB00000000.1	2
draft	TG15233	ASEV00000000.1	2
draft	TG15234	ASEW00000000.1	2
draft	TG15236	ASEX00000000.1	2
draft	TG15237	ASEY00000000.1	2
draft	TG15238	ASEZ00000000.1	2
draft	TG15239	ASFA00000000.1	2
draft	TG15240	ASFB00000000.1	2
draft	TG15241	ASFC00000000.1	2
draft	TG15242	ASFD00000000.1	2
draft	TG2012	ASFE00000000.1	2
draft	TG2013	ASFF00000000.1	2
draft	TG2014	ASFG00000000.1	2
draft	TG20546	ASFI00000000.1	2
draft	TG22110	ASFJ00000000.1	2
draft	TG22192	ASFQ00000000.1	2
draft	TG22202	ASFU00000000.1	2
draft	TG22212	ASFW00000000.1	2
draft	TG27299	ASGB00000000.1	2
draft	TG27307	ASGC00000000.1	2
draft	TG27311	ASGD00000000.1	2
draft	TG27315	ASGE00000000.1	2
draft	TG27319	ASGF00000000.1	2
draft	TG27371	ASGG00000000.1	2
draft	TG27379	ASGH00000000.1	2
draft	TG27383	ASGI00000000.1	2
draft	TG27407	ASGN00000000.1	2
draft	TG27411	ASGO00000000.1	2
draft	str.Perm	AUZL00000000.1	2
draft	DU202	AVGF00000000.1	2
draft	CI77	AVOC00000000.1	2
draft	UH9907	AYEW00000000.1	2
draft	UH9707	AYEX00000000.1	2
draft	UH9007	AYEY00000000.1	2
draft	UH8807	AYFA00000000.1	2
draft	UH8707	AYFB00000000.1	2
draft	UH8407	AYFC00000000.1	2
draft	UH8107	AYFD00000000.1	2
draft	UH7807	AYFF00000000.1	2
draft	UH7707	AYFG00000000.1	2
draft	UH7007	AYFI00000000.1	2
draft	UH6207	AYFL00000000.1	2
draft	UH6107	AYFM00000000.1	2
draft	UH5707	AYFN00000000.1	2
draft	UH5307	AYFO00000000.1	2
draft	UH3807	AYFR00000000.1	2
draft	UH2907	AYFS00000000.1	2
draft	UH2707	AYFT00000000.1	2
draft	UH2307	AYFU00000000.1	2
draft	UH2107	AYFW00000000.1	2
draft	UH20108	AYFX00000000.1	2
draft	UH19908	AYFY00000000.1	2
draft	UH18608	AYGA00000000.1	2
draft	UH16108	AYGC00000000.1	2
draft	UH16008	AYGD00000000.1	2
draft	UH15208	AYGE00000000.1	2
draft	UH14508	AYGF00000000.1	2
draft	UH13908	AYGG00000000.1	2
draft	UH12808	AYGH00000000.1	2
draft	UH12408	AYGI00000000.1	2
draft	UH12308	AYGJ00000000.1	2
draft	UH11608	AYGL00000000.1	2
draft	UH10707	AYGM00000000.1	2
draft	UH10107	AYGN00000000.1	2
draft	UH10007	AYGO00000000.1	2
draft	UH1007	AYGP00000000.1	2
draft	UH0807	AYGQ00000000.1	2
draft	UH0707	AYGR00000000.1	2
draft	UH0207	AYGS00000000.1	2
draft	UH9907	AYOH00000000.1	2
draft	UH10707	AYOI00000000.1	2
draft	MDR_MMC4	AZNQ00000000.1	2
draft	MRY09-0642	BASA00000000.1	2
draft	MRY10-0558	BASB00000000.1	2
draft	MRY12-0277	BASC00000000.1	2
draft	ABIsac_ColiS	CAKA00000000.1	2
draft	ABIsac_ColiR	CAKB00000000.1	2
draft	1159076	JEWA00000000.1	2
draft	1294217	JEWF00000000.1	2
draft	1397084	JEWJ00000000.1	2
draft	1406750	JEWK00000000.1	2
draft	1462234	JEWR00000000.1	2
draft	1465485	JEWT00000000.1	2
draft	400834	JEXA00000000.1	2
draft	647609	JEXE00000000.1	2
draft	724909	JEXF00000000.1	2
draft	1291820	JEXK00000000.1	2
draft	1277411	JEXL00000000.1	2
draft	1440750	JEXQ00000000.1	2
draft	554515	JEXT00000000.1	2
draft	1526966	JEXV00000000.1	2
draft	1552865	JEXY00000000.1	2
draft	1593273	JEYL00000000.1	2
draft	1575710	JEYM00000000.1	2
draft	17534	JEYQ00000000.1	2
draft	1031433	JEYR00000000.1	2
draft	1036938	JEYT00000000.1	2
draft	1042969-1265	JEYW00000000.1	2
draft	1043903	JEYY00000000.1	2
draft	1046051	JEYZ00000000.1	2
draft	1046674	JEZA00000000.1	2
draft	1051176	JEZB00000000.1	2
draft	1247182	JEZF00000000.1	2
draft	1289546	JEZG00000000.1	2
draft	136706	JEZH00000000.1	2
draft	34001	JEZK00000000.1	2
draft	34654	JEZL00000000.1	2
draft	472237-1196	JEZM00000000.1	2
draft	532413	JEZO00000000.1	2
draft	564012	JEZQ00000000.1	2
draft	662545-1347	JEZR00000000.1	2
draft	796380-2102	JEZT00000000.1	2
draft	653020	JEZU00000000.1	2
draft	58452	JEZV00000000.1	2
draft	929679-2095	JEZW00000000.1	2
draft	942133	JEZX00000000.1	2
draft	947299	JEZY00000000.1	2
draft	959073	JEZZ00000000.1	2
draft	993520	JFAB00000000.1	2
draft	1552818	JFCD00000000.1	2
draft	1552389	JFCS00000000.1	2
draft	1488685	JFCT00000000.1	2
draft	1426993	JFCU00000000.1	2
draft	470922	JFCX00000000.1	2
draft	458282	JFCY00000000.1	2
draft	323408	JFCZ00000000.1	2
draft	24860_8	JFDC00000000.1	2
draft	24860_7	JFDD00000000.1	2
draft	24860_4	JFDE00000000.1	2
draft	24860_2	JFDF00000000.1	2
draft	24860_10	JFDG00000000.1	2
draft	24812_6	JFDH00000000.1	2
draft	7893	JFDK00000000.1	2
draft	1022959	JFDQ00000000.1	2
draft	1095464	JFDT00000000.1	2
draft	1178044	JFDU00000000.1	2
draft	1271651	JFDZ00000000.1	2
draft	1207552	JFEC00000000.1	2
draft	1264936	JFED00000000.1	2
draft	1471012	JFEH00000000.1	2
draft	1475764	JFEJ00000000.1	2
draft	1482820	JFEK00000000.1	2
draft	23671	JFEN00000000.1	2
draft	273929	JFEO00000000.1	2
draft	2887	JFEP00000000.1	2
draft	655555	JFEW00000000.1	2
draft	737393	JFEY00000000.1	2
draft	825610	JFEZ00000000.1	2
draft	836190	JFFA00000000.1	2
draft	923118	JFFB00000000.1	2
draft	1045092	JFFC00000000.1	2
draft	73736	JFFE00000000.1	2
draft	10519	JFFF00000000.1	2
draft	1296252	JFFU00000000.1	2
draft	45002_8	JFUT00000000.1	2
draft	45002_7	JFUU00000000.1	2
draft	45002_6	JFUV00000000.1	2
draft	45002_5	JFUW00000000.1	2
draft	45002_4	JFUX00000000.1	2
draft	45002_3	JFUY00000000.1	2
draft	45002_10	JFUZ00000000.1	2
draft	44895_9	JFVA00000000.1	2
draft	44895_8	JFVB00000000.1	2
draft	44895_6	JFVC00000000.1	2
draft	44895_5	JFVD00000000.1	2
draft	44895_4	JFVE00000000.1	2
draft	44895_3	JFVF00000000.1	2
draft	44895_2	JFVG00000000.1	2
draft	44895_1	JFVH00000000.1	2
draft	44895_10	JFVI00000000.1	2
draft	25307_8	JFVR00000000.1	2
draft	25307_6	JFVS00000000.1	2
draft	25307_5	JFVT00000000.1	2
draft	25307_4	JFVU00000000.1	2
draft	25307_3	JFVV00000000.1	2
draft	25307_2	JFVW00000000.1	2
draft	25253_8	JFVX00000000.1	2
draft	25253_7	JFVY00000000.1	2
draft	25253_6	JFVZ00000000.1	2
draft	25253_5	JFWA00000000.1	2
draft	25253_4	JFWB00000000.1	2
draft	25253_3	JFWC00000000.1	2
draft	25253_1	JFWD00000000.1	2
draft	25253_10	JFWE00000000.1	2
draft	24845_9	JFWF00000000.1	2
draft	24845_8	JFWG00000000.1	2
draft	24845_7	JFWH00000000.1	2
draft	24845_6	JFWI00000000.1	2
draft	24845_5	JFWJ00000000.1	2
draft	24845_4	JFWK00000000.1	2
draft	24845_3	JFWL00000000.1	2
draft	24845_1	JFWM00000000.1	2
draft	24845_10	JFWN00000000.1	2
draft	25307_1	JFWO00000000.1	2
draft	11126	JFWS00000000.1	2
draft	1237202	JFWU00000000.1	2
draft	1262761-97	JFWV00000000.1	2
draft	1117819	JFWW00000000.1	2
draft	1232509	JFWY00000000.1	2
draft	1266220	JFXA00000000.1	2
draft	1294222	JFXF00000000.1	2
draft	1397513	JFXI00000000.1	2
draft	1392509	JFXJ00000000.1	2
draft	1406182	JFXK00000000.1	2
draft	339786	JFXO00000000.1	2
draft	466215	JFXP00000000.1	2
draft	1494580	JFXT00000000.1	2
draft	145660	JFXU00000000.1	2
draft	303002	JFXW00000000.1	2
draft	628418	JFXX00000000.1	2
draft	755829	JFXY00000000.1	2
draft	730795	JFYB00000000.1	2
draft	213697	JFYE00000000.1	2
draft	981176	JFYH00000000.1	2
draft	98826	JFYJ00000000.1	2
draft	70136	JFYK00000000.1	2
draft	Naval-81	AFDB00000000.2	3
draft	OIFC137	AFDK00000000.1	3
draft	AB4857	AHAG00000000.1	3
draft	OIFC109	ALAL00000000.1	3
draft	IS-123	ALII00000000.1	3
draft	Naval-13	AMDR00000000.1	3
draft	WC-A-694	AMTA00000000.1	3
draft	NIPH1669	APOQ00000000.1	3
draft	TG27387	ASGJ00000000.1	6
draft	NIPH190	APPL00000000.1	9
draft	OIFC098	AMDF00000000.1	10
draft	NIPH335	APQX00000000.1	10
draft	466760	JEXB00000000.1	10
draft	50595	JEXP00000000.1	10
draft	3390	JFER00000000.1	10
draft	1007214	JFWQ00000000.1	10
draft	NIPH329	APQY00000000.1	11
draft	NIPH615	APOV00000000.1	12
draft	655378	JFCE00000000.2	16
draft	UMB002	AEPL00000000.1	16
draft	232184	JEYI00000000.1	16
draft	268680	JEYN00000000.1	16
draft	1043794	JEYX00000000.1	16
draft	972082	JFAA00000000.1	16
draft	1064293_45	JFDS00000000.1	16
draft	OIFC074	AMDE00000000.1	19
draft	Naval-21	AMSY00000000.1	19
draft	AB058	ADHA00000000.1	20
draft	Naval-83	AMFK00000000.1	20
draft	Naval-18	AFDA00000000.2	25
draft	4190	AEPA00000000.1	25
draft	UMB003	AEPM00000000.1	25
draft	OIFC143	AFDL00000000.1	25
draft	AB5256	AHAI00000000.1	25
draft	AB_2008-15-69	AMHN00000000.1	25
draft	NIPH146	APOU00000000.1	25
draft	CI86	AVOB00000000.1	25
draft	CI79	AVOD00000000.1	25
draft	107m	CBSG00000000.1	25
draft	984213	JEVX00000000.1	25
draft	1429530	JEWM00000000.1	25
draft	OIFC032	AFCZ00000000.2	32
draft	OIFC087	AMFS00000000.1	32
draft	OIFC099	AMFT00000000.1	32
draft	1525283	JEXR00000000.1	32
draft	781407	JEZS00000000.1	32
draft	NIPH60	APPM00000000.1	34
draft	NIPH67	APRA00000000.1	35
draft	NIPH80	APRE00000000.1	37
draft	NIPH201	APQV00000000.1	38
draft	NIPH601	APQZ00000000.1	40
draft	NIPH1362	APOR00000000.1	47
draft	AB900	ABXK00000000.1	49
draft	OIFC111	AMFY00000000.1	49
draft	1461963	JEWQ00000000.1	49
draft	1293320	JFEE00000000.1	49
draft	ATCC19606	ACQB00000000.1	52
draft	MSP4-16	AODW00000000.1	52
draft	ATCC19606	APRG00000000.1	52
draft	1062314	JFDR00000000.1	54
draft	3909	AEOZ00000000.1	78
draft	TG22142	ASFL00000000.1	78
draft	TG22146	ASFM00000000.1	78
draft	TG22150	ASFO00000000.1	78
draft	UH5207	AYFP00000000.1	78
draft	1096934	JEXM00000000.1	78
draft	831240	JEYO00000000.1	78
draft	AB_1583-8	AMHC00000000.1	79
draft	TG02011	ASES00000000.1	79
draft	UH7907	AYFE00000000.1	79
draft	UH7607	AYFH00000000.1	79
draft	UH6907	AYFJ00000000.1	79
draft	UH22908	AYFV00000000.1	79
draft	UH19608	AYFZ00000000.1	79
draft	UH16208	AYGB00000000.1	79
draft	UH12208	AYGK00000000.1	79
draft	6013150	ACYQ00000000.2	81
draft	6013113	ACYR00000000.2	81
draft	478810	JFFH00000000.2	93
draft	1289694	JEWE00000000.1	93
draft	1475718	JEWU00000000.1	93
draft	723929	JFEX00000000.1	93
draft	225588	JFXV00000000.1	93
draft	1267820	JEWD00000000.1	103
draft	1417041	JEYP00000000.1	108
draft	AB_1649-8	AMHF00000000.1	113
draft	AB_1650-8	AMHG00000000.1	113
draft	EGD-HP18	AVST00000000.1	133
draft	OIFC065	AMFV00000000.1	136
draft	IS-116	AMGF00000000.1	136
draft	121738	JFDB00000000.1	138
draft	144107	JEYE00000000.1	154
draft	Naval-57	AMFP00000000.1	155
draft	AA-014	AMGA00000000.1	158
draft	TG22198	ASFT00000000.1	164
draft	1287985	JFFG00000000.1	195
draft	1440422	JEWO00000000.1	203
draft	AB-HKU3-08	ATHY00000000.1	215
draft	AB-HKU3-10	ATHZ00000000.1	215
draft	BZICU-2	ALOH00000000.1	218
draft	PR07	APWV00000000.1	239
draft	1295743	JEWH00000000.1	240
draft	AB_2007-16-25-01-7	AMHI00000000.1	241
draft	AB_2007-16-27-01	AMHJ00000000.1	241
draft	AB_TG27339	AMIR00000000.1	241
draft	118362	JEWB00000000.1	241
draft	AB4A3	AOLU00000000.1	255
draft	1391434	JFXH00000000.1	285
draft	NIPH1734	APOX00000000.1	330
draft	OIFC035	AMTB00000000.1	403
draft	A118	AEOW00000000.1	404
draft	Naval-72	AMFI00000000.1	405
draft	AB_TG2028	AMII00000000.1	406
draft	AB_TG2030	AMIJ00000000.1	406
draft	AB_TG2031	AMIK00000000.1	406
draft	AB_TG2032	AMIL00000000.1	406
draft	TG07725	ASEU00000000.1	406
draft	TG22332	ASFY00000000.1	406
draft	TG22336	ASFZ00000000.1	406
draft	TG27295	ASGA00000000.1	406
draft	UH5107	AYFQ00000000.1	406
draft	ANC4097	APRF00000000.1	409
draft	TG00314	ASER00000000.1	411
draft	OIFC0162	AMFH00000000.1	412
draft	WC-348	AMZT00000000.1	412
draft	AB_1536-8	AMHA00000000.1	413
draft	IS-143	AMGE00000000.1	414
draft	ABNIH3	AFTB00000000.1	415
draft	AB_2008-15-45	AMHL00000000.1	415
draft	AB_2008-15-70	AMHO00000000.1	415
draft	1039621	JEYU00000000.2	416
draft	AB_2008-15-52	AMHM00000000.1	416
draft	AB_2008-15-71	AMHP00000000.1	416
draft	1202252	JEWC00000000.1	416
draft	1040094	JEYV00000000.1	416
draft	562700	JEZP00000000.1	416
draft	942194	JFAC00000000.1	416
draft	1058283	JFWR00000000.1	416
draft	AB_1594-8	AMHD00000000.1	417
draft	AB_2008-23-01-01-7	AMHQ00000000.1	417
draft	AB_2009-04-01-7	AMHS00000000.1	417
draft	AB_909-01-7	AMHY00000000.1	417
draft	AB_TG2018	AMIE00000000.1	417
draft	TG27395	ASGL00000000.1	417
draft	TG27399	ASGM00000000.1	417
draft	Ab33333	AKAS00000000.1	419
draft	NIPH410	ATGJ00000000.1	420
draft	AB_TG27343	AMIS00000000.1	422
draft	TG02017	ASET00000000.1	424
draft	TG22204	ASFV00000000.1	425
draft	TG27391	ASGK00000000.1	427
draft	Naval-82	AMSW00000000.1	428
draft	AB_2007-09-110-01-7	AMHH00000000.1	429
draft	OIFC047	AMFW00000000.1	430
draft	WC-A-92	AMFU00000000.1	431
draft	AB_TG19617	AMID00000000.1	438
draft	1195185_11	JFEB00000000.2	499
draft	110912	JEVZ00000000.2	499
draft	951631	JEXI00000000.1	499
draft	397971	JEYD00000000.1	499
draft	722310	JFCV00000000.1	499
draft	1533268	JFEI00000000.1	499
draft	607805	JFES00000000.1	499
draft	457946	JFET00000000.1	499
draft	1170863	JFWT00000000.1	499
draft	1413735	JFWZ00000000.1	499
draft	14216	JFXN00000000.1	499
draft	214216	JFXR00000000.1	499
draft	1121032	JEZE00000000.2	500
draft	472237-120	JFCW00000000.1	500
draft	1188188	JFDV00000000.1	500
draft	1271213	JFDX00000000.1	500
draft	1237893	JFEA00000000.1	500
draft	480175	JFEU00000000.1	500
draft	1276470-86	JFXE00000000.1	500
draft	4749	JEXC00000000.1	503
draft	1546444	JEXU00000000.1	504
draft	1106579	JEXN00000000.1	505
draft	99063	JEXJ00000000.1	506
draft	1295549	JFXB00000000.1	507
draft	277047	JFXS00000000.1	507
draft	426863	JFYF00000000.1	507
draft	299505	JEWY00000000.1	508
draft	625974	JEXD00000000.1	509
draft	1412924	JFEF00000000.1	510
draft	342950	JEWZ00000000.1	512
draft	WC-692	AMGG00000000.1	513
draft	43926	JEXW00000000.1	514
draft	42887	JEYG00000000.1	514
draft	1075025	JEZD00000000.1	514
draft	OIFC110	AMFL00000000.1	515
draft	AB405E4	ANND00000000.1	516
draft	UH6507	AYFK00000000.1	518
draft	532279	JEYH00000000.1	519
draft	NIPH70	APRC00000000.1	520
draft	1406589	JFYI00000000.1	521
draft	29280	JEZI00000000.1	522
draft	1051830	JEZC00000000.1	523
draft	UH8907	AYEZ00000000.1	524
draft	24812_4	JFDI00000000.1	525
draft	24812_10	JFDJ00000000.1	526
draft	1032241	JEYS00000000.1	527
draft	1297549	JEVV00000000.1	528
draft	1419130	JEWL00000000.1	529
draft	541915	JFXQ00000000.1	532
draft	83444	JEYC00000000.1	533
draft	318814	JFEQ00000000.1	534
draft	846928	JFFD00000000.1	535
draft	1035119	JEVY00000000.1	536
draft	1297	JEZJ00000000.1	537
