# Supplementary material for: Biofilm-associated proteins: news from Acinetobacter
Source: BMC Genomics. 2015 Nov 14;16:933. doi: 10.1186/s12864-015-2136-6 (PMC4647330; doi:10.1186/s12864-015-2136-6)
Supplement: Additional file 3: — BAP, BLP1 and BLP2 in non -baumannii Acinetobacter strains. (XLSX 37 kb) [file 12864_2015_2136_MOESM3_ESM.xlsx]

## Sheet: Foglio1
ADDITIONAL FILE 3
species	Genbank code	strain	genome status		BAP type			BLP1		BLP2
A.calcoaceticus		PHEA-2	complete		1	6		2K		+
	AIEC,APQI	DSM30006(CIP81.8)	draft		1	7		2K		+
	AMIW	TG19585	draft		1	7		-		+
	AMIX	TG19588	draft		1	7		2K		+
	ACPK	RUH2202	draft		1	-		2K		+
	APOE	NIPH13	draft		1	-		2K		+
	AMIY	TG19593	draft		1	-		-		+
	APQH	ANC3680	draft		1	-		2H		+
	AMXH	XM1570	draft		1	-		2H		+
	APQJ	ANC3811	draft		2	-		2H		+
A.pittii	AIEF	DSM9306 ACINETOBACTER GENOMOSP.3	draft		1	6		2		+
	AIEK	DSM21653 ACINETOBACTER GENOMOSP.3	draft		1	6		2		+
	APQN	ANC3678	draft		1	6		2H		+
	APQP	CIP70.29	draft		1	6		2		+
	ADCH	ACINETOBACTER SP.SH024	draft		1	-		2		+
	AGFH	D499	draft		1	-		2		+
	CBRO	42F	draft		1	-		2		+
	AMJI	TG6411	draft		1	-		2H		+
	APQM	ANC4050	draft		2	-		2H		+
A.nosocomialis	AMIZ	TG19596	draft		1	-		-		+
	APOP	NIPH2119	draft		1	-		-		+
	AWOW	M2	draft		1	-		-		+
	APPP	NIPH386	draft		2	-		-		+
	CBSD	28F	draft		2	-		-		+
	AKAR	AB22222	draft		2	-		-		+
	AIEJ	NCTC8102 ACINETOBACTER GENOMOSP.13TU	draft		-	-		-		+
	AMJH	TG21145	draft		-	-		-		+
A.haemolyticus	ADMT	ATCC19194	draft		-	8		-		+
	AMJA	TG19599	draft		-	8		-		+
	AMJB	TG19602	draft		-	8		-		+
	APQQ	CIP64.3	draft		-	8		-		+
	ASYX	MTCC9819	draft		-	8		-		+
	AMJC	TG21157	draft		-	8		-		+
	APQR	NIPH261	draft		-	8		-		+
A.junii	APPW	NIPH182	draft		1	-		-		+
	ACPM	SH205	draft		-	-		-		-
	AMJF	TG19608	draft		-	-		-		-
	APPS	CIP107470	draft		-	-		-		-
	APPX	CIP64.5	draft		-	-		-		-
	ASYZ	MTCC11364	draft		-	-		-		-
A.radioresistens	AIDZ,APQF	DSM6976(NBRC102413,CIP103788)	draft		-	5		-		-
	APQE	NIPH2130	draft		-	5		-		-
	ACPO	SH164	draft		-	5		-		-
	ACVR	SK82	draft		-	5		-		-
	AMJJ	TG02010	draft		-	5		-		-
	ALIR	WC-A-157	draft		-	5		-		-
