# Supplementary material for: Biofilm-associated proteins: news from Acinetobacter
Source: BMC Genomics. 2015 Nov 14;16:933. doi: 10.1186/s12864-015-2136-6 (PMC4647330; doi:10.1186/s12864-015-2136-6)
Supplement: Additional file 9: — Distribution of surface proteins in strains expressing different BAP types. (XLS 49 kb) [file 12864_2015_2136_MOESM9_ESM.xls]

## Sheet: foglio 1
	ADDITIONAL FILE 10. Empty and grey boxes denote the presence and absence of the analyzed proteins, respectively. C and D denote allelic BLP2 variants, X denote ompA variants
			BLP1	BLP2	SURP-1	ompA	ST				BLP1	BLP2	SURP-1	ompA	ST
	BAP minus		IS inactivated				240		BAP-2		-		-		218
			IS inactivated		-		431				-	frameshift	-		420
			-	frameshift	-		9				-		-		509
			-	C			10				-	C			532
			-	C	-		37				-				195
			-	C	-		203				type-1				52
			-		-		239				type-1				79
			-	IS inactivated			267				type-1				413
			-	C	-		285				type-1				416
			-		-		427				type-1				417
			-	frameshift	-		428				type-1				422
			-	IS inactivated	-		429				type-1				514
			-	D			437				type-1				527
			-				503				type-2	C	-		499
			-	C	-		516				type-2	C	-		504
			-				638				type-2	C	-		537
			rearranged	D	-		520				type-2				2
			type-1				438				type-2				35
			type-2				108				type-2				47
			type-2				528				type-2				90
			type-2H				430				type-2				136
											type-2	C			155
	BAP-1		-		-		34				type-2				158
			-		-		38				type-2				414
			-		-		40				type-2				415
			-		-		164				type-2				507
			-		-		241				type-2				510
			-		-		404				type-2				512
			-		-		405				type-2				515
			-		-		508				type-2	C			518
			-				16				type-2				523
			-				23				type-2				524
			-				49				type-2				525
			-				103				type-2				526
			-				506				type-2	C			535
			type-1		-		406				type-2				536
			type-1				1				type-2H		-		411
			type-1				19				type-2H				255
			type-1				54				type-2H			X	412
			type-1				81				type-2H				419
			type-1				409				type-2H				534
			type-2		-		93				type-2K				78
			type-2				3				type-2K				330
			type-2				6
			type-2				154		BAP-3		-		-		12
			type-2				500				-		-	X	25
			type-2				513				-		-	X	113
			type-2				521				-		-	X	133
			type-2				522				-		-	X	138
			type-2H				20				-		-		424
			type-2K				11				-		-		505
			type-2K				32				-		-	X	519
			type-2K				403				-		-	X	529
											-		-		533
											-				215
											type-1	C	-		425
